# Supplementary material for: Treatment with soluble CD24 attenuates COVID-19-associated systemic immunopathology
Source: J Hematol Oncol. 2022 Jan 10;15:5. doi: 10.1186/s13045-021-01222-y (PMC8744064; doi:10.1186/s13045-021-01222-y)
Supplement: Supplementary file 2 — Additional file 2. Table S3. Cytokine concentrations from plasma samples, as measured by multiplex ELISA. [file 13045_2021_1222_MOESM2_ESM.xlsx]

## Sheet: Cytokine_concentrations_i
Table S3. Cytokine concentrations from plasma samples (pg/mL), as measured by multiplex ELISA.
Sample ID	Time point	Treatment	C-X-C Motif Chemokine Ligand 13 (CXCL13; BLC)	C-C Motif Chemokine Ligand 24 CCL24; (Eotaxin-2)	C-C Motif Chemokine Ligand 11 (CCL11; Eotaxin)	Granulocyte colony-stimulating factor (G-CSF)	Granulocyte- macrophage colony-stimulating factor (GM-CSF)	C-C Motif Chemokine Ligand 1 (CCL1; I-309)	Intercellular Adhesion Molecule 1 (ICAM-1)	Interleukin-4 (IL-4)	Interleukin-10 (IL-10)	Interleukin-12 subunit p40 (IL-12p40)	Interleukin-15 (IL-15)	Interleukin-16 (IL-16)	Interleukin-1 alpha (IL-1a)	Interleukin-1 beta (IL-1b)	Interleukin-5 (IL-5)	Interleukin-6 (IL-6)	Soluble IL-6 receptor (IL-6sR)	Interleukin-7 (IL-7)	Interleukin-8 (IL-8)	Macrophage colony- stimulating factor (M-CSF)	C-X-C Motif Chemokine Ligand 9 (CXCL9; MIG)	C-C Motif Chemokine Ligand 3 (CCL3; MIP-1a)	C-C Motif Chemokine Ligand 4 (CCL4; MIP-1b)	C-C Motif Chemokine Ligand 15 (CCL15; MIP-1d)	Platelet- Derived Growth Factor-BB (PDGF-BB)	C-C Motif Chemokine Ligand 5 (CCL5; RANTES)	Tissue Inhibitor Of Metallo-proteinases-1 (TIMP-1)	Tissue Inhibitor Of Metallo-proteinases-2 (TIMP-2)	Tumor Necrosis Factor Receptor Superfamily, Member 1A (TNFRSF1A; TNF RI)	Tumor Necrosis Factor Receptor Superfamily, Member 1B (TNFRSF1B; TNF RII)
104002	Day 1	Placebo	12.534	38.009	16.838	131.375	31.9	2	20527.3	1.014	5.035	57.467	110.711	179.851	45.2	4.716	4.979	14.485	2541.47	0	4.135	0	16.936	129.668	12.999	1254.9	1712.9	2662.73	14990.5	80339	2284.05	9067.98
104002	Day 2	Placebo	4.703	49.973	23.436	41.964	139.3	2	29374.2	3.721	12.068	77.954	792.665	344.962	78.7	4.993	84.244	15.936	3335.06	47.516	14.73	0	7.639	233.877	22.45	4104.3	10453.9	4940.82	49765.3	364468	2874.63	3032.09
104002	Day 4	Placebo	9.358	61.232	12.119	139.107	29.3	6.9	21762.9	0.095	7.35	34.203	399.696	381.199	51.9	4.171	123.922	42.523	2602.15	26.654	23.447	0	18.89	387.029	21.55	299.5	1491.8	3457.51	3712.1	197.2	988.767	5978.24
104002	Day 8	Placebo	3.988	60.313	27.198	0	105.7	2.5	22862.3	0	17.009	0	425.837	460.107	173	3.582	360.184	34.149	2478.02	163.393	48.248	0	30.102	459.271	30.895	2105.1	22560	5469.92	46604	210741	2399.16	14437
104003	Day 1	Placebo	4.946	27.834	30.218	150.761	186.7	0	40216.9	0	2.565	35.918	0	0	117.1	0	342.241	26.582	2809.77	172.513	21.934	0	0	28.657	53.753	4576.9	20248.8	5851.85	7075.3	1146.7	1262.17	6946.09
104003	Day 2	Placebo	5.075	36.438	24.409	0	75.7	0.6	31875.3	0	11.294	30.768	23.245	20.957	124.3	2.574	217.492	22.519	3083.93	67.435	16.602	0	30.038	45.236	56.232	4219.3	19206.2	5818.02	18887.3	39420.2	1473.69	10053.1
104003	Day 4	Placebo	6.121	25.731	30.009	0	3.3	0	74582.8	0	1.71	54.957	13.824	0	31	1.089	17.891	12.303	3106.32	5.577	10.887	0	5.543	29.909	60.764	4679.7	15212.5	5322.38	533.5	224	1879.92	9997.14
104004	Day 1	CD24Fc	12.526	8.964	37.599	27.609	36.9	4.2	22647.2	6.306	5.023	43.961	35.665	44.673	8.6	3.023	65.542	21.301	2785.28	29.55	0.025	0	17.964	26.447	10.808	2055.9	1796.4	5187.36	1467.9	2755.5	1914.64	8347.28
104004	Day 2	CD24Fc	14.654	11.185	33.151	26.196	50.1	2.4	27288	1.544	0	87.499	0	0	34.6	2.532	60.492	15.533	2891.71	2.149	0	0	4.862	18.422	10.286	1973.8	5273.7	5401.22	19618.8	6713.8	2059.34	8432.03
104004	Day 4	CD24Fc	14.74	29.206	42.235	10.469	142.6	6.3	63115.9	6.463	9.547	131.744	79.82	45.666	112.2	1.715	177.874	36.126	3989.19	135.854	8.076	0	5.71	42.822	23.756	6277.4	10414.4	6708.13	7845.9	2431.4	2324.9	9290.6
104005	Day 1	Placebo	15.947	33.913	9.701	16.393	0	4.1	13311	0	0.243	24.36	0	0	34.1	2.607	20.234	16.39	2621.07	6.77	1.167	0	15.431	47.089	18.74	1328.4	6147.1	5637.95	25572.2	435.9	2122.44	10567.5
104005	Day 2	Placebo	21.356	64.675	11.418	46.541	0	6.2	49666.2	0	1.26	28.072	0	0	17.3	2.459	0	16.184	2573.31	0	0.721	0	25.011	41.427	23.689	1724.3	2047.8	4470.85	4913.5	4430.7	1850.34	4491.54
104005	Day 4	Placebo	33.703	54.127	2.367	0	72.8	0	36863.2	0	5.391	2.324	0	0	98.6	0.904	109.867	13.369	3132.98	61.02	9.728	0	13.168	23.595	22.788	1994.4	12469.3	6759.29	11551.2	503.2	1707.65	8336.14
104005	Day 8	Placebo	1.205	82.716	8.57	21.501	9	0	34612.4	0	0.986	0	11.102	1.952	84.1	2.516	0	8.097	3449.81	39.53	5.584	0	5.543	94.443	58.565	1608.5	9985	6914.88	45782.6	65254.6	1397.21	7236.14
104007	Day 1	CD24Fc	16.022	129.349	33.133	47.206	0	1.8	36471.5	0	0	115.443	29.723	36.009	22.7	3.587	0	6.628	2471.04	0	0	0	25.062	215.099	22.376	2198.9	1329.4	1784.06	10271.8	48435.5	213.733	5568.67
104007	Day 2	CD24Fc	11.5	73.395	23.996	41.072	0	0.8	27022.2	0	0	102.153	0	51.552	0	3.422	0	5.454	1905.9	0	0.813	0	22.683	152.938	13.524	1218.5	1200.1	1924.88	11861.7	693.5	11.874	4679.09
104007	Day 4	CD24Fc	8.643	64.387	40.917	40.315	4.4	0.4	23973.7	0	0	41.451	19.626	106.012	52.3	3.316	4.822	6.589	2590.94	12.997	2.668	0	22.966	195.811	23.114	1233.8	7941.7	4642.61	28583.6	18068.4	65.71	6043.11
104007	Day 8	CD24Fc	6.738	38.316	43.166	1.474	12.9	0.1	15971.7	0	0	0	0	70.094	47	2.763	14.343	9.351	2399.09	5.015	0	0	8.603	133.375	22.132	377.6	6954	3937.45	27105.1	56096.1	0	7070.56
104008	Day 1	CD24Fc	26.636	13.51	15.394	38.222	69.8	28.2	67829.2	0	0	27.289	132.543	134.826	15.7	1.767	498.343	17.64	2316.94	0	0	267.096	0	47.665	26.836	3870.5	814.9	2818.8	49190.6	94836.7	3308.46	8564.99
104008	Day 2	CD24Fc	31.751	12.587	4.434	32.608	43.5	11.8	55250.1	0	0	8.728	94.581	44.598	14	1.709	593.448	35.867	2165.96	0	0	44.138	0	51.577	39.445	5321	1830	3617.18	25657.2	87438.4	3243.79	9988.4
104008	Day 4	CD24Fc	5.326	19.823	0	36.176	123.2	0	51403.2	0	0	0	113.571	145.379	11.5	0.595	739.838	11.615	2097.89	5.31	0	111.399	195.946	61.351	37.31	2318.4	2201	4902.98	32371.8	119201	2730.09	10919.8
104008	Day 8	CD24Fc	13.055	25.65	27.534	30.734	82	5.3	74985.7	0	0	0	73.287	102.094	14.1	1.396	749.675	6.108	2182.06	0	0	89.168	58.091	82.883	101.26	2064.9	3708.1	6814.33	71836.9	130696	3619.17	14657.6
104009	Day 1	Placebo	12.808	5.712	3.355	48.185	31.4	1.3	39761.2	0	0	422.322	95.587	321.817	26.6	11.102	770.086	1.439	2234.59	0	0	91.432	492.686	121.856	33.983	1861.9	1540.7	3580.72	15458.2	51039.8	2099.7	8175.95
104009	Day 2	Placebo	18.116	8.311	7.132	50.615	23.3	16.1	53815	0	0	489.921	108.853	339.155	15	11.222	80.001	2.553	2241.69	0	0	48.031	419.008	99.219	48.681	1544.3	517.3	1844.82	16979.8	68238.9	1876.45	9334.77
104009	Day 4	Placebo	11.566	9.468	0.405	45.674	76	0	41634.8	0	0	277.434	132.619	493.825	26.3	13.275	358.064	0.938	898.483	0.274	0	129.602	249.436	101.879	43.461	1788.9	954.7	2366.34	19144	101606	1090.47	7217.97
104009	Day 8	Placebo	5.825	9.574	0.27	39.26	0	0	28925.9	0	0	109.072	65.934	167.251	13.2	3.096	391.027	0	1080.89	6.685	0	0	37.804	41.735	76.817	108.9	468	3234.22	28576.7	67539.3	950.536	8047.53
104010	Day 1	CD24Fc	8.741	7.342	0	46.818	30.2	4.7	290257	0	28.739	23.867	181.886	194.039	46.4	2.421	654.258	11.711	2886.11	0	29.152	560.791	59.774	21.972	20.985	932.4	3835.4	8861.67	33663.6	211024	3252.77	11150.2
104010	Day 2	CD24Fc	6.244	9.554	2.512	51.977	0	48.3	161550	0	0	20.163	239.891	246.403	36.8	7.604	0	2.663	2382.04	0	0	720.729	0	21.285	18.573	1917.1	2282.1	6944.81	53063.3	100413	3470.95	7289.87
104010	Day 4	CD24Fc	6.952	11.008	0	38.703	0	0	197095	0	0	83.61	86.798	94.155	15.9	0.808	2.638	0	2524.17	0	0	252.557	45.622	27.823	24.461	945.5	814.5	5512.46	63469.3	76147.8	4656.48	7568.75
104011	Day 1	Placebo	23.722	15.197	11.6	28.438	20.9	11.3	50848.5	0	0	0	37.142	0	0	0.659	0	0.75	2664.03	0	0	70.784	7.719	18.601	11.065	3124.4	802.5	4142.84	68286.6	91581.9	7648.48	9640.21
104011	Day 2	Placebo	55.969	32.175	29.22	41.342	22.2	29.9	73935.6	0	0	10.238	105.57	57.608	0	0	179.764	0.715	2153.58	0	0	186.436	0	19.909	7.677	626.6	929.3	3508.18	41984.6	80789.4	5077.43	8440.94
104011	Day 4	Placebo	27.656	17.788	19.137	35.254	0	0	73493.7	0	0	7.053	67.423	155.697	1.8	0.341	0	4.792	2053.28	0	0	230.565	0	19.503	12.967	1915.4	1785.2	5493.27	70972.3	96202.7	6929.25	10669.8
104012	Day 1	CD24Fc	17.995	19.376	2.613	36.312	80.1	67.2	170862	0	0	24.453	259.358	161.494	22.1	2.092	580.679	21.334	2440.25	1.197	0	115.46	6.383	32.727	35.519	869.1	4669.5	6319.63	57444.5	75939.2	2731.93	13173.4
104012	Day 2	CD24Fc	38.936	11.045	11.853	47.341	13.7	32.3	440284	0	0	38.922	103.601	80.267	32.8	0	0	0	2474.51	0	0	292.287	0	7.204	17.389	2776.9	8869.5	9124.68	60155.9	128528	2506.61	13809
104012	Day 4	CD24Fc	36.931	26.357	22.476	38.464	49.1	7.1	260566	0	0	0	105.042	172.001	33	0.935	112.433	9.911	2035.68	0	0	0	0	13.235	19.178	849.1	1839.7	3051.75	46402.8	69536.5	2707.99	10964
104012	Day 8	CD24Fc	10.314	24.253	42.22	42.156	2.7	19.1	125248	0	0	0.36	71.587	20.446	0	0.659	0	0	2339.47	0	0	27.336	11.034	24.092	33.03	842	1296.7	2531.85	42035.2	99801	1837.32	12749.9
104013	Day 1	CD24Fc	29.917	56.827	8.582	44.108	56	0	19834.4	0	0	7.383	90.758	21.025	17.8	3.179	5.848	4.054	2301.31	0	0	0	0	11.612	17.068	728.6	1097.8	4873.53	24600.3	110692	2241.93	9421.65
104013	Day 2	CD24Fc	21.758	125.057	26.438	24.381	23.3	0	12650.3	0	0	0	50.254	20.288	53.7	0.787	115.413	10.602	2767.72	0	0	0	0	11.679	17.32	1471.7	4051	5677.44	80163	93559.7	3930.34	12426.2
104013	Day 4	CD24Fc	24.982	90.62	1.383	40.995	88.1	0	15490.6	0	0	0	30.118	18.815	26.4	2.725	397.681	8.311	2354.02	0.196	0	134.222	2.573	8.76	13.032	661.4	1014.8	2896.65	34622.8	75032.7	1071.14	4355.35
104014	Day 2	Placebo	25.81	97.577	14.787	38.494	19.7	0	641851	0	1.667	0	73.337	138.946	31.1	2.895	988.771	2.441	1774.96	1.902	0	140.916	0	22.998	29.489	2545.9	4383.9	5907.06	79694.1	88210.9	2153.32	5242.79
104015	Day 1	CD24Fc	10.435	47.881	74.66	50.357	108.2	46.3	67385.4	0	13.217	32.192	404.257	1317.19	75.1	1.877	407.41	22.794	2220.69	17.701	120.707	0	0	19.368	21.426	1060.9	3990.3	4401.15	52891.3	95849.5	4206.3	11629.8
104015	Day 2	CD24Fc	10.409	50.725	104.942	65.759	108.6	39.4	90977.3	0.024	0	93.637	524.953	1233.54	66.3	3.937	113.508	18.355	3321.08	0	168.325	0	0	8.557	12.664	1116.5	1617.1	2320	81483.5	210792	5721.4	21517.6
104015	Day 4	CD24Fc	12.842	36.007	0	42.07	92.7	17.7	62077.9	0	0	0	255.279	952.109	39.1	1.918	396.982	7.072	2479.81	0	55.651	24.465	0	20.822	23.063	1362.9	1781	2637.9	33658.6	69731	3092.35	6344.69
104016	Day 1	Placebo	212.932	102.631	0	991.254	120.9	250	349107	162.936	22.767	37178.6	1597.54	4882.12	771.3	227.724	7524.2	73.852	3773.12	129.759	361.177	5177.57	4352.43	662.83	51.746	51847.2	22294.7	7943.34	77257.3	98779.2	16606.3	21050.8
104016	Day 2	Placebo	66.589	67.114	378.696	539.389	103.1	193.6	291723	128.762	31.892	21647.5	1945.66	4466.37	454.6	148.967	2927.76	59.19	3417.72	33.219	387.846	2072.01	4940.86	428.791	34.171	27788.5	19289	8000.49	63115.4	83648	10406.6	14463.9
104016	Day 4	Placebo	81.523	50.769	425.434	388.745	64.1	150.3	197748	59.655	0.03	23032.6	1559.13	3638.09	476.3	118.743	3590.32	40.146	2362.03	95.645	249.219	1799.73	4694.05	672.029	38.248	44491.9	25596.5	7421	67517.8	131694	11135.1	19547.6
104017	Day 1	CD24Fc	22.746	15.399	181.44	50.454	18.3	0	139449	0	0	1491.2	132.893	234.189	80.8	12.002	0	4.759	2308.57	0	0	5.397	43.098	18.511	30.039	2686.9	2249.4	4776.96	58325.4	99065.1	4341.63	13676.1
104017	Day 2	CD24Fc	20.077	23.066	263.199	61.246	0	0	146636	0	0	4091.56	99.445	275.229	112.9	12.149	0	0.781	2606.61	0	0	6.722	80.853	26.143	16.121	9537.5	6798.2	4376.98	45717.1	172049	4519.99	11281.5
104017	Day 4	CD24Fc	12.124	26.311	154.884	50.492	64.5	10.6	127301	0	0	312.592	69.921	121.403	102.7	8.203	83.264	3.828	2912.73	0.038	0	7.253	45.127	18.782	31.369	2448.2	2544.8	3265.93	50312.5	75939.5	2837.11	6972.59
104018	Day 1	Placebo	25.022	11.761	98.974	42.802	9.4	0	229210	0	0	12.181	68.867	152.573	52.7	1.398	0	3.651	1900.17	0	0	110.884	0	4.498	14.007	3197.4	4052.2	1790.83	58768	147179	1393.12	6284.91
104018	Day 2	Placebo	15.253	12.562	77.881	33.597	85.4	0	210878	0	0	0	62.225	147.301	69.6	0	377.703	8.883	2086.75	8.388	0	54.346	0.841	3.472	11.444	702.5	6449.7	2413.88	43961	84587.3	1059.63	3918.37
104018	Day 4	Placebo	9.671	10.191	134.786	32.974	56.4	0	707098	0	0	0.79	70.505	139.51	72.5	1.903	0	8.702	2425.2	0	0	173.218	0.643	6.527	20.133	723.2	15171.7	5017.5	62769.1	138164	1546.87	10815
104019	Day 1	CD24Fc	33.564	30.127	205.872	41.783	110.9	0	620242	0	19.068	78.838	184.895	394.175	211.8	1.732	1209.78	37.069	2265.89	52.756	55.174	0	97.033	14.453	51.402	5328.3	21880.6	7262.22	94679.9	107857	2572.43	9774.89
104019	Day 2	CD24Fc	27.785	34.171	106.156	83.034	39.9	0	644972	0	0	31.708	79.914	243.932	126.9	8.021	284.367	17.261	2055.71	9.389	12.053	0	25.829	36.391	61.246	1796.3	15739.8	7461.52	89337.3	140214	1481.73	10659.6
104019	Day15	CD24Fc	14.238	30.702	80.511	147.723	50	65.2	711228	0	0	421.699	239.174	598.913	52.5	13.459	563.193	17.099	2773.7	0.361	11.1	79.333	199.509	155.102	83.725	3639.8	2482.3	6318.65	31783.7	138245	2456.2	10388.9
104020	Day 1	Placebo	60.288	53.188	362.627	309.774	60.5	254.4	229168	98.688	0.606	768.229	332.437	2270.59	611.6	89.908	1656.84	96.64	2549.27	26.732	60.079	72.261	570.916	26.707	44.358	10581.7	38955.7	6426.96	65730.8	110672	5943.5	6100.67
104020	Day 2	Placebo	69.807	61.303	535.3	641.328	173	205.2	173864	145.392	4.608	7973.43	632.57	2845.82	596.5	70.298	3226.78	36.03	2587.47	49.205	50.951	0	325.835	2.3	21.759	13403.4	29482.3	7060.88	93207	138454	8329.5	10360.8
104020	Day 4	Placebo	82.695	38.032	441.941	521.897	212.8	203.8	369360	91.22	32.377	3451.02	628.62	2064.34	518.7	95.124	2670.52	37.244	2758.12	72.867	88.418	233.966	521.781	9.154	34.678	14929.6	59806.2	9786	110979	82253.3	16021.2	16711.5
104021	Day 1	CD24Fc	60.651	52.3	293.532	273.07	121.8	107.5	232616	44.191	0	6700.21	1627.1	3963.42	181.9	74.393	2643.05	24.932	2812.93	82.124	153.849	422.046	1241.49	344.532	36.548	13969.4	17690.9	8616.95	73330.3	109932	10249	18538.1
104021	Day 2	CD24Fc	68.26	34.693	259.843	285.045	68.5	69.9	222667	36.543	0	6805.71	1438.39	3551.34	145.4	80.75	2082.16	12.764	3048.03	11.139	62.804	425.286	840.59	422.331	14.913	37941.4	8502.8	6484.37	54019.1	125514	7023.84	10738.2
104021	Day 4	CD24Fc	51.749	63.697	448.669	288.449	88.7	76.5	244856	62.313	0	13686	923.517	3144.59	217.9	83.974	1950.27	12.655	3149.08	38.243	129.802	721.95	1351.04	326.28	36.939	59747.7	23089.7	8607.59	89766.7	177149	8479.57	14029.5
104023	Day 1	Placebo	51.604	40.983	353.32	171.146	309.9	115.9	128270	26.695	57.75	4287.19	1302.02	2700.93	124.6	37.081	3993.91	11.679	2476.94	182.982	218.428	2142.73	679.379	245.742	71.612	19943	10164.8	5447.75	112901	109930	11854.8	12375.6
104023	Day 2	Placebo	47.859	40.389	292.807	186.548	155.5	91.9	269855	34.126	25.616	17697.8	1352.06	2814.66	132.3	47.44	2752.12	12.286	3011.33	134.267	148.092	2359.22	3082.49	513.669	67.886	26598.9	14858.7	4730.92	97197.1	171050	14142.5	14675.1
104023	Day 4	Placebo	58.434	66.916	473.943	425.674	238.7	196.5	245010	115.883	28.557	19328.4	2644.53	6871.18	316.4	115.831	4201.8	14.051	3259.7	180.271	218.666	4404.95	1098.19	331.511	86.199	47446.3	8978.2	5663.67	113349	177336	15239	13485
104023	Day 8	Placebo	45.881	62.247	431.673	228.109	120.5	127.8	179736	35.317	5.972	13543.3	1402.82	3050.74	236.5	58.805	2658.04	10.776	2734.89	96.488	176.09	783.847	819.956	257.759	113.24	23748.1	16956.9	8116.78	110608	230519	8167.71	9987.45
104024	Day 1	Placebo	175.783	25.013	507.547	69.749	60.4	38.5	642360	0	2.698	1147.58	44.476	106.518	73.2	2.269	585.939	0	3291.55	3.216	0	349.802	178.183	77.946	24.698	21238.8	14932.4	7820	84977.6	301169	12279.6	13920.3
104024	Day 2	Placebo	157.928	23.206	127.469	108.439	22.5	44.7	596808	0	0	400.543	45.506	44.196	61.6	2.368	572.375	0	3024.38	0	0	0	91.837	94.033	39.529	8439.2	9062.9	5993.27	98546.1	246127	11834.5	14630.7
104024	Day 4	Placebo	190.304	52.903	475.427	102.31	54.2	66	915165	0	5.184	882.546	68.93	91.738	72.7	2.822	700.859	12.765	2751.91	8.057	0	165.117	151.809	180.964	108.683	15952	6583.8	4159.19	126443	162871	12864	15020.7
104024	Day 8	Placebo	310.849	49.004	59.704	65.061	37.6	32	427184	0	0	250.078	74.537	81.137	34.2	1.726	229.5	0	2489.04	0	0	0	85.256	110.425	60.029	29803.7	3080.1	1648.78	119556	254995	12156.7	13396.7
104024	Day15	Placebo	152.206	60.445	364.887	52.933	0	35.7	696072	0	0	90.024	81.876	119.008	35	0.973	0	2.064	3065.14	0	3.981	0	99.606	107.606	43.237	13205.1	3636.7	3457.41	125006	191959	12073	17847.3
104025	Day 1	Placebo	18.461	66.145	93.376	68.931	5.3	0	66878.1	0	0	2440.65	289.595	1209.38	62.5	13.668	692.238	0	3075.81	2.769	12.019	33.878	861.421	104.45	25.734	6232.2	11103.5	4980.53	49911.6	197266	1765.74	12533.5
104025	Day 2	Placebo	16.501	61.554	165.76	66.307	31.2	0	111901	0	16.067	1737	355.197	1778.69	92.8	11.009	1048.97	4.607	2875.38	5.963	25.507	34.087	551.42	27.226	23.244	9051.4	28342.7	7828.95	100563	235727	1940.2	9816.69
FL.01		Healthy Donors	4.52722	151.359	20.0126	1072.96	55.8743	1.06232	15963.7	0.949321	0.888646	110.567	408.348	606.699	10.9196	0.903247	272.895	5.56175	924.97	26.4954	48.9765	377.942	117.879	45.0283	35.9067	1649.93	3960.89	6085.31	38240.3	17368.8	2493.56	10451.9
FL.04		Healthy Donors	14.9605	133.093	33.0979	159.534	133.13	0.952632	27944.5	1.86043	6.10976	0	380.21	196.705	18.5391	0.605268	609.163	14.383	880.459	81.8403	107.115	358.762	1.73443	8.60759	9.31394	241.87	3381.81	4688.41	29705.2	93543.4	993.511	10128.3
FL.05		Healthy Donors	6.97594	121.757	31.7108	135.363	121.445	1.48814	30490.7	0.0773772	5.28768	36.0997	243.736	23.3966	13.2004	0	414.93	16.457	1183.67	71.0016	98.1261	0	0	8.80922	7.32898	338.393	8761.6	6255.91	70391.1	68938.2	3619.28	14003.8
FL.06		Healthy Donors	10.0986	30.0724	23.7879	1004.7	309.673	1.77896	37735.8	5.38888	9.59206	152.234	1694.47	2142.97	37.7095	23.9683	1476.23	40.5829	870.173	128.821	251.123	0	28.115	53.5773	21.3817	1358.02	13508.1	4992.83	65498.2	132307	3194.82	12013.9
FL.07		Healthy Donors	1.61448	480.403	9.65488	0	79.8793	0	144172	0	0.822391	3.17493	0	0	0	0	213.539	7.32268	876.137	32.1592	15.7959	140.295	0	4.58281	10.3851	189.227	9198.63	3737.55	5900.02	8019.74	1724.98	9923.6
FL.08		Healthy Donors	1.26705	252.166	9.91944	0	180.449	0	199822	0	1.66965	0	0	0	0	0	993.261	11.7151	736.57	61.4063	50.8788	19.106	0	5.65441	14.4573	543.381	21105.4	6468.69	7565.07	20337.9	1327.34	12997.2
FL.09		Healthy Donors	3.7392	196.211	15.2964	13.47	61.6006	0.410514	146682	0	0.470851	0	11.2548	177.57	0	0.835089	364.168	5.56319	879.22	0	15.5518	37.2325	3.14461	12.0544	32.4459	185.353	2949.02	4210.47	3998.44	3578.76	413.496	8806.99
FL.010		Healthy Donors	3.47823	628.344	27.676	0	137.505	0	102572	0	1.83554	74.4233	384.332	2072.26	12.61	0.128803	902.583	8.82412	924.358	57.1169	107.538	0	3.68594	35.7069	25.4313	98.1254	11620.3	5414.32	5080.38	12263.3	1675.2	19996
FL.011		Healthy Donors	1.47243	430.576	8.63155	0	271.138	0	2324.59	0	2.29201	2.49722	64.5506	289.427	15.842	0	836.452	4.62368	445.536	48.4914	58.1088	135.134	0	0	27.1772	0	4968.79	7055.69	4321.89	13787	612.641	10638.6
FL.012		Healthy Donors	9.84377	151	15.1696	29.2134	856.484	1.05847	15426.1	0	13.0238	40.1715	193.487	124.549	200.905	0.882194	5272.42	84.6666	815.79	240.568	391.963	0	0	24.6019	22.5933	0	22304.7	5759.16	3402.41	18092.5	938.605	13702.3
FL.014		Healthy Donors	0	203.381	36.5695	0	327.045	0	16919.4	0	4.38913	53.4256	223.017	537.476	95.3485	0.659338	2140.58	50.6903	891.467	104.092	208.171	0	15.2749	61.4844	9.48402	279.146	28608.2	5128.12	7229.69	16793	1537.08	10663.2
FL.015		Healthy Donors	0	84.9041	19.5548	0	382.483	0	15233.2	0	10.4912	25.0679	54.1206	0	129.796	0.627345	2850.94	42.0261	1128.42	127.858	315.468	61.4032	0	3.43497	58.6863	3516.9	17908.6	8664.6	4440.02	16821.5	828.607	9714.93
FL.016		Healthy Donors	4.58914	30.4027	4.75756	0	25.6719	2.0412	129265	1.51572	1.54272	1.99352	10.0949	183.494	0	0	466.645	0	1479.76	0	69.9929	0	0	30.9552	24.7703	188.591	8798.81	8565.46	13761	25174.5	2790.58	19139.3
HD.1		Healthy Donors	3.53536	207.549	21.124	70.8961	0	0	359669	0	0	21.7614	0	0	0	0	0	0	872.886	0	0	0	0	4.12301	15.2112	784.583	2300.38	3043.6	4670.48	23555.5	500.158	13407.2
HD.2		Healthy Donors	1.3786	13.06	1.56781	0	0	0.0230615	7440.88	0	0	0	0	0	0	1.44382	0	0	706.756	0	0	0	5.70566	0	2.04866	254.753	54.0327	2074.96	2605.46	16415.5	360.17	7992.47
HD.3		Healthy Donors	1.22301	69.5588	21.6389	10.8753	0	0	13929.6	5.46219	0	103.39	275.572	1268.58	0	8.25057	0	0	869.169	0	0	0	76.3288	108.117	6.43786	2222.22	1414	1264.9	4050.64	27569	2030.96	11209.4
C.3272		Healthy Donors	3.20489	45.9646	19.0556	0	0	0.0875107	6787.48	0	1.54618	0	0	171.109	0	1.04908	0	0	1252.18	0	72.2559	0	14.4917	0.948381	6.12265	283.422	1505.6	2550.17	6071.31	19949.4	775.189	12858.8
C.3276		Healthy Donors	12.1653	10.6389	80.3719	0	0	0	13113.7	0	0.901283	17.4818	188.824	2009.51	0	0.320981	193.866	0	970.05	23.0251	159.102	1429.42	102.731	17.8501	21.6695	548.155	5139.06	2664.92	9992.37	32729.5	753.519	15275.9
C.3279		Healthy Donors	20.4522	40.3282	30.3824	302.95	0	0.696907	24719.3	5.14227	0	383.381	93.5349	882.524	0	10.6316	243.416	7.7567	1260.67	17.4097	58.887	39.1163	96.0374	26.3001	7.80904	1114.14	5205.05	3787.68	6995.33	52357.7	2063.17	14296.4
C.3317		Healthy Donors	11.9367	47.7794	77.22	26.0615	0	0.478402	87587.1	2.1046	0.52458	0	10.0046	237.424	25.8339	1.70226	0	4.99045	1092.99	0	55.8612	121.569	24.3249	9.86474	6.61665	105.706	5618.89	2003.56	3942.3	22217.6	763.197	15905.4
C.3345		Healthy Donors	124.661	12.6098	61.4628	0	53.9541	0	229830	0.259889	0	0	0	0	0	0	509.23	0	1007.4	8.87904	26.9618	6.20603	8.04076	0	8.57229	2346.87	3239.22	4499.76	3787.37	25664.9	542.886	10306
C.3352		Healthy Donors	14.0295	43.1646	40.2064	0	15.9078	1.39702	11284.4	0	0	1.25042	0	0	0	0	272.4	0	749.618	5.10729	0	0	27.6474	7.89101	6.98966	143.601	2100.41	4233.21	6606.73	9375.56	442.404	12187.1
C.3363		Healthy Donors	56.0975	149.294	56.6498	482.731	0.326376	9.24756	55734.1	17.494	0.695688	179.684	942.168	9316.17	255.234	24.6184	1112.35	15.6875	1205.72	27.0018	218.237	1130.81	47.0805	87.7003	17.9442	2750.5	5131.01	2532.91	10255	31377.5	1377.2	11006.7
C.3375		Healthy Donors	28.9447	39.2029	56.0957	469.044	416.95	20.7781	22217.3	16.5987	7.07625	798.033	660.172	3337.76	95.5032	15.2191	3552.43	49.118	934.418	122.457	285.509	387.869	434.557	240.628	29.8325	5092.84	8512.48	5040.65	11024.6	24748.9	2122.91	19722.8
C3418		Healthy Donors	5.81988	89.4619	46.3664	0	0	0	8137.58	0	0	12.8035	34.8889	378.841	0	0	69.9001	0	1067.04	4.02196	0	10.3469	0	17.708	13.366	1115.47	4864.9	2403.55	5014.03	31597.9	496.045	11622.8
