# Supplementary material for: Treatment with soluble CD24 attenuates COVID-19-associated systemic immunopathology
Source: J Hematol Oncol. 2022 Jan 10;15:5. doi: 10.1186/s13045-021-01222-y (PMC8744064; doi:10.1186/s13045-021-01222-y)
Supplement: Supplementary file 3 — Additional file 3. Table S3. Cytokine concentrations from plasma samples, as measured by Luminex. [file 13045_2021_1222_MOESM3_ESM.xlsx]

## Sheet: Sheet1
Table S4. Cytokine concentrations from plasma samples (pg/mL), as measured by Luminex.
Sample Description	ID	time point	IFNγ	IL-1Ra	IL-2	IL-12p40	IL-13	MCP-1	TNFα
COVID-19 patient	104002	D0	1.22	13.07	0	59.3	3.44	325.61	73.72
COVID-19 patient	104002	D1	0.91	10.42	0	46.81	8.49	306.43	69.88
COVID-19 patient	104002	D4	0.85	23.88	0.08	38.36	12.82	186.64	71.28
COVID-19 patient	104002	D8	0.29	22.07	0	44	13.84	191.45	82.08
COVID-19 patient	104003	D0	0.48	8.09	0	63.43	7.32	83.25	43.19
COVID-19 patient	104003	D1	1.01	10.42	0.18	111.96	26.73	112.36	63.59
COVID-19 patient	104003	D4	0.06	7.47	0	60.68	4.82	109.11	48.84
COVID-19 patient	104004	D0	3.55	24.42	0.81	109.3	70.43	188.98	64.99
COVID-19 patient	104004	D1	2.64	15.17	0.53	87.9	53.82	143.75	55.87
COVID-19 patient	104004	D4	1.96	14.94	0.41	82.5	62.95	123.97	59.03
COVID-19 patient	104005	D0	0.98	8.82	0.04	60.68	16.8	254.19	14.91
COVID-19 patient	104005	D1	1.13	6.58	0.06	71.64	9.62	232.21	15.63
COVID-19 patient	104005	D4	0.19	4.38	0	31.24	14.84	59.14	11.62
COVID-19 patient	104005	D8	0.66	14.59	0.04	41.19	27.58	52.6	19.62
COVID-19 patient	104007	D0	1.72	16.64	0.53	103.98	20.55	170.63	46.72
COVID-19 patient	104007	D1	1.22	12.95	0.41	82.5	11.78	149.28	37.16
COVID-19 patient	104007	D4	0.6	10.3	0.24	53.77	8.49	122.47	31.11
COVID-19 patient	104007	D8	0.38	16.7	0.16	49.6	8.49	147.19	29.68
COVID-19 patient	104008	D0	0.63	20.21	0	115.94	0	264.77	92.84
COVID-19 patient	104008	D1	0.1	12.26	0	74.37	0	283.46	89.37
COVID-19 patient	104008	D4	0.51	10.19	0.08	41.19	15.83	202.11	72.67
COVID-19 patient	104008	D8	0.29	23.27	0.2	55.16	12.82	174.03	74.07
COVID-19 patient	104009	D0	3.58	30.24	0.53	126.5	35.78	277.08	71.28
COVID-19 patient	104009	D1	1.38	7.98	0.12	74.37	8.49	251.69	51.3
COVID-19 patient	104009	D4	0	2.87	0	21.09	3.44	126.73	28.25
COVID-19 patient	104009	D8	0	3.78	0	18.14	0	87.56	28.25
COVID-19 patient	104010	D0	9.19	3.08	1.53	63.43	135.35	111.98	124.62
COVID-19 patient	104010	D1	14.35	4.76	2.67	63.43	224.15	107.05	149.7
COVID-19 patient	104010	D4	34.26	11.8	17.06	94.62	517.04	116.87	403.53
COVID-19 patient	104011	D0	0.85	4.54	0.16	44	17.76	172.2	22.87
COVID-19 patient	104011	D1	0.6	4	0.12	53.77	23.25	155.38	30.4
COVID-19 patient	104011	D4	0.38	5.14	0	41.19	12.82	156.21	27.54
COVID-19 patient	104012	D0	1.16	6.86	0.04	44	0	275.64	67.08
COVID-19 patient	104012	D1	0.22	3.94	0	26.92	0	86.91	28.97
COVID-19 patient	104012	D4	0.1	3.3	0	12.15	0	157.46	37.87
COVID-19 patient	104012	D8	0.03	2.39	0	26.92	0	249.52	43.19
COVID-19 patient	104013	D0	2.06	15.52	0	59.3	24.13	140.6	23.23
COVID-19 patient	104013	D1	0.73	16.52	0.04	44	12.82	74.46	12.35
COVID-19 patient	104013	D4	1.87	27.65	0.12	32.67	32.57	89.11	16.72
COVID-19 patient	104014	D0	0.54	1.31	0	46.81	13.84	118.75	16.72
COVID-19 patient	104014	D1	0.35	1.82	0	32.67	10.71	105.57	22.15
COVID-19 patient	104014	D4	0.22	1.82	0	15.16	3.44	114.43	24.67
COVID-19 patient	104015	D0	1.07	10.53	0.49	56.54	6.11	389.01	62.19
COVID-19 patient	104015	D1	0.22	4.98	0.08	29.8	0	247.09	28.97
COVID-19 patient	104015	D4	0.73	6.86	0.75	44	18.7	204.55	38.94
COVID-19 patient	104016	D0	27.23	38.71	15.52	127.82	42.01	417.7	13.81
COVID-19 patient	104016	D1	22.24	28.76	15.2	105.31	43.53	392.58	17.09
COVID-19 patient	104016	D4	9.25	13.24	4.35	42.6	22.36	199.27	9.41
COVID-19 patient	104017	D0	0.41	11.68	0.92	45.4	9.62	260.8	17.09
COVID-19 patient	104017	D1	0.45	9.28	0.88	38.36	12.82	166.17	6.07
COVID-19 patient	104017	D4	0.98	17.59	2.2	66.17	6.11	236.62	11.98
COVID-19 patient	104018	D0	1.16	2.13	0	4.36	37.36	147.73	21.79
COVID-19 patient	104018	D1	0.29	2.29	0	0	17.76	138.1	13.08
COVID-19 patient	104018	D0	0.29	1.82	0	2.72	0	187.44	11.62
COVID-19 patient	104019	D1	9.9	30.48	5.67	68.91	6.11	76.4	21.43
COVID-19 patient	104019	D4	12.32	56.02	9.1	74.37	3.44	81.84	27.89
COVID-19 patient	104019	D15	2.58	25.09	0.66	59.3	4.82	200.28	33.25
COVID-19 patient	104020	D0	236.42	759.93	289.29	10882.9	1943.64	463.22	1704.05
COVID-19 patient	104020	D1	347.46	1199.21	461.36	16632.7	3065.34	454.3	3334.43
COVID-19 patient	104020	D4	198.99	596.02	235.94	8947.27	1657.59	221.17	1668.81
COVID-19 patient	104021	D0	2.61	11.22	1.55	26.92	12.82	236.42	28.97
COVID-19 patient	104021	D1	35.76	75.5	61.75	32.67	14.84	112	18.18
COVID-19 patient	104021	D4	108.81	197.52	145.81	79.79	17.76	189.04	25.03
COVID-19 patient	104023	D0	1.53	16.41	0.88	38.36	25.87	161.79	37.87
COVID-19 patient	104023	D1	0.79	8.71	1.09	25.47	30.93	101.62	25.39
COVID-19 patient	104023	D4	0.48	11.16	1.57	26.92	23.25	76.16	25.03
COVID-19 patient	104023	D8	0.35	12.32	0.28	19.62	23.25	155.09	32.54
COVID-19 patient	104024	D0	17.44	15.99	3.6	60.68	8.49	151.27	38.23
COVID-19 patient	104024	D1	17.26	15.88	3.73	55.16	3.44	154.1	35.39
COVID-19 patient	104024	D4	21.59	62.11	2.82	44	0	126.04	76.85
COVID-19 patient	104024	D8	3.52	18.95	0.7	22.56	0	101.39	62.19
COVID-19 patient	104024	D15	1.16	42.63	0.28	35.52	18.7	107.17	87.98
COVID-19 patient	104025	D0	3.86	4.05	0	13.66	35.78	54.55	35.39
COVID-19 patient	104025	D1	1.72	3.4	0	9.08	17.76	52.82	22.51
Non-COVID-19 control	HD_KPW1		0.41	2.03	0	53.77	0	145.24	28.25
Non-COVID-19 control	HD_KPW2		9.84	14.47	5.81	66.17	135.35	88.22	68.83
Non-COVID-19 control	HD_KPW3		0.29	1.51	0	49.6	8.49	165.32	13.81
Non-COVID-19 control	HD_AV1	IND#:C-3272	0.1	6.13	0	24.02	3.44	180.28	19.62
Non-COVID-19 control	HD_AV2	IND#:C-3276	1.72	9.33	0.62	98.63	48.01	188.74	45.31
Non-COVID-19 control	HD_AV3	IND#:C-3279	3.58	53.93	10.46	101.31	8.49	134.04	21.07
Non-COVID-19 control	HD_AV4	IND#:C-3303	1.84	6.47	0.18	75.72	46.52	182.06	44.95
Non-COVID-19 control	HD_AV5	IND#:C-3317	0.79	12.14	0.14	29.8	16.8	103.61	25.39
Non-COVID-19 control	HD_AV6	IND#:C-3345	0.32	1.21	0	60.68	17.76	90.34	5.69
Non-COVID-19 control	HD_AV7	IND#:C-3352	1.04	21.05	1.8	41.19	15.83	92.5	12.35
Non-COVID-19 control	HD_AV8	IND#:C-3363	0.6	12.38	0	91.93	29.27	130.64	16
Non-COVID-19 control	HD_AV9	IND#:C-3375	3.64	27.35	1.22	85.2	30.93	159.25	32.54
Non-COVID-19 control	HD_AV10	IND#:C-3418	2.82	5.69	0.7	156.61	88.65	107.47	69.88
Non-COVID-19 control	HD_NL1		5.76	9.39	3.75	85.2	103.55	124.05	62.19
Non-COVID-19 control	HD_NL2		6.12	2.13	3.21	111.96	146.1	132.05	85.9
Non-COVID-19 control	HD_NL3		1.41	5.19	0.62	77.08	62.26	59.27	21.07
Non-COVID-19 control	HD_NL4		17.73	34.83	16.38	447.81	312.91	101.56	187
Non-COVID-19 control	HD_NL5		0.48	2.13	0	87.9	4.82	131.76	4.19
Non-COVID-19 control	HD_NL6		0.41	3.73	0	220.97	6.11	86.95	46.01
Non-COVID-19 control	HD_NL7		0.41	2.34	0	97.3	8.49	263.48	41.77
Non-COVID-19 control	HD_NL8		0.48	1.31	0	21.09	0	147.42	19.26
Non-COVID-19 control	HD_NL9		4.67	111.57	8.06	265.35	168.68	286.82	51.65
Non-COVID-19 control	HD_NL10		156.21	98.79	44.13	677.79	2529.18	213.04	1020.33
